# Supplementary material for: Evolutionary Diversification and Adaptive Evolution Analysis of the Plant HD-Zip IV Subfamily
Source: Genes (Basel). 2025 Nov 8;16(11):1348. doi: 10.3390/genes16111348 (PMC12652440; doi:10.3390/genes16111348)
Supplement: Supplementary file 1 [file genes-16-01348-s001.zip]

Archive with 1 entries (1 files):
- genes-3972008-supplementary.pdf
